# Supplementary material for: Cytotoxicity and Antimicrobial Resistance of Salmonella enterica Subspecies Isolated from Raised Reptiles in Beijing, China
Source: Animals (Basel). 2023 Jan 16;13(2):315. doi: 10.3390/ani13020315 (PMC9854948; doi:10.3390/ani13020315)
Supplement: Supplementary file 1 [file animals-13-00315-s001.zip › Table S1.xlsx]

## Sheet: Sheet1
								MICs of reptilia Salmonella against 18 antibiotics					μg/ml
Snakes
No.	Source	Strain	Ampicillin	Bactrim	Ceftiofur	Gentamicin	Streptomycin	Amikacin sulfate	Tetracycline	Ciprofloxacin	Enrofloxacin	Nalidixic acid	Chloramphenicol	Macrodantin	Polymyxin B sulfate	Florfenicol	Meropenem	Cefazolin	Kanamycin	Amoxicillin-clavulanic acid
50	Elaphe dione	211101ED2	32	32	4	8	16	4	32	2	4	64	32	32	16	32	0.25	16	32	32
20	Elaphe taeniura	211101OT1	32	32	1	1	32	4	32	0.25	2	64	8	32	16	32	0.25	16	4	32
29	Elaphe taeniura	211101OT2	2	32	1	2	16	2	16	0.25	0.25	8	4	32	0.25	16	0.25	1	4	8
55	Pantherophis guttatus	211101PG1	32	32	4	4	16	2	32	1	0.25	64	16	32	16	32	0.25	16	32	32
28	Pantherophis guttatus	211101PG2	4	32	0.25	2	16	2	32	0.25	0.25	4	2	8	0.25	8	0.25	2	2	16
52	Pantherophis guttatus	211101PG3	32	32	4	8	8	1	32	1	4	32	32	32	16	32	0.25	16	32	32
22	Pantherophis guttatus	211101PG5	2	32	0.5	1	32	4	2	0.25	0.25	16	4	32	2	16	0.25	1	4	32
45	Pantherophis guttatus	211101PG7	32	32	0.5	2	16	8	32	0.25	0.25	2	8	32	16	16	0.25	16	16	32
42	Pantherophis guttatus	211101PG8	1	128	2	4	64	4	1	0.25	0.25	2	1	128	8	8	0.25	1	8	4
30	Elaphe obsoleta	211103EO1	2	32	0.25	8	16	16	32	0.25	0.5	16	4	32	1	16	0.25	2	8	8
56	Lampropeltis getulus nigrita	211103LGN1	64	64	64	16	16	4	32	0.125	2	32	2	4	0.125	4	4	32	32	1
25	Lampropeltis getulus nigrita	211103LGN10	2	32	1	1	4	1	2	0.25	0.25	8	8	32	0.25	16	0.25	1	2	4
26	Lampropeltis getulus nigrita	211103LGN11	1	32	0.5	1	32	2	32	0.25	0.25	2	2	16	0.25	16	0.25	1	2	4
14	Lampropeltis getulus nigrita	211103LGN12	4	64	0.5	4	16	8	32	0.5	0.5	64	8	32	16	16	0.25	16	4	32
40	Lampropeltis getulus nigrita	211103LGN2	1	32	1	2	16	4	32	0.25	0.5	8	8	32	16	32	0.25	16	4	32
35	Lampropeltis getulus nigrita	211103LGN4	1	32	0.5	0.5	4	1	32	0.5	1	32	8	32	16	4	0.25	1	1	8
5	Lampropeltis getulus nigrita	211103LGN5	64	128	0.5	0.5	8	2	128	0.25	0.25	32	32	128	64	32	0.25	64	2	128
27	Lampropeltis getulus nigrita	211103LGN7	32	32	64	32	16	1	32	0.25	0.25	4	4	32	2	16	0.25	1	1	8
34	Lampropeltis getulus nigrita	211103LGN8	4	32	1	4	8	2	2	0.25	2	64	8	32	2	32	0.25	2	8	8
3	Lampropeltis getulus nigrita	211103LGn9	128	128	1	16	32	16	128	0.25	0.25	16	32	128	64	64	0.25	64	32	128
44	Pantherophis guttatus	211103PG2	32	32	4	4	32	2	32	1	4	64	16	32	16	32	0.25	16	32	32
41	Heterodon nasicus	211104HL1	128	128	0.5	2	64	8	32	0.25	0.25	4	8	128	16	32	0.5	64	4	128
60	Heterodon nasicus	211104HL2	32	32	2	8	32	1	32	1	2	64	32	32	16	16	0.5	16	32	32
2	Heterodon nasicus	211104HL3	0.25	128	0.5	8	128	8	8	0.25	1	16	4	128	0.5	16	0.25	1	16	4
62	Heterodon nasicus	211104HL4	32	8	8	32	1	32	2	2	32	32	32	32	16	32	0.25	16	32	32
51	Heterodon nasicus	211104HL5	32	32	1	2	32	1	32	0.25	0.25	8	4	32	16	16	0.25	2	32	32
31	Heterodon nasicus	211104HL6	32	32	2	8	32	4	16	1	1	64	8	32	16	32	0.25	16	32	32
59	Heterodon nasicus	211104HL7	32	32	4	8	16	2	32	1	2	64	32	32	16	32	0.25	16	32	32
17	Heterodon nasicus	211104HL8	1	32	0.5	1	32	1	32	0.25	0.5	16	2	32	2	8	0.5	1	4	16
49	Heterodon nasicus	211104HL9	64	128	1	4	32	1	128	1	2	256	16	128	64	32	0.25	32	64	32
37	Pantherophis guttatus	211104PG1	4	32	0.5	0.5	8	2	32	0.25	1	8	4	16	2	32	0.25	2	2	32
57	Pantherophis guttatus	211104PG2	32	32	2	2	8	4	32	1	0.25	64	8	32	16	4	0.25	16	8	32
Lizards
23	Pogona vitticeps	211022PV3	2	32	0.5	16	32	16	4	0.5	0.25	8	4	32	2	8	0.25	16	32	4
21	Pogona vitticeps	211101PV1	2	32	1	2	32	4	32	0.25	0.25	8	4	32	8	32	0.25	4	4	8
36	Pogona vitticeps	211101PV10	32	32	4	8	32	8	32	8	4	64	32	32	16	32	0.25	16	32	32
53	Pogona vitticeps	211101PV3	128	128	2	8	16	8	64	2	4	128	16	128	128	32	0.25	32	128	64
24	Pogona vitticeps	211101PV4	2	32	1	1	16	4	2	0.25	0.25	8	4	32	1	32	0.25	2	4	8
6	Pogona vitticeps	211101PV5	>128	>128	0.5	8	>128	8	128	8	16	>128	4	64	>128	8	0.25	4	16	64
33	Pogona vitticeps	211101PV6	4	32	1	4	8	2	2	0.25	2	64	8	32	2	32	0.25	2	8	8
7	Pogona vitticeps	211101PV7	4	32	0.5	4	16	4	128	1	1	64	4	64	64	32	0.25	4	4	8
61	Pogona vitticeps	211101PV8	32	32	2	8	32	4	32	1	2	64	4	32	16	32	0.25	16	32	32
47	Pogona vitticeps	211101PV9	128	128	4	16	16	2	128	2	4	256	32	128	128	128	0.25	32	128	64
Turtles	Mauremys reevesii	211022CB3	8	64	8	1	16	8	64	0.5	0.5	>256	2	>128	>64	32	0.25	2	4	16
13	Cuora flavomarginata	211022CF1	32	32	1	8	32	4	32	0.25	0.25	64	8	32	16	32	0.25	16	16	32
18	Mauremys reevesii	211022CR1	2	32	2	0.5	32	1	32	0.25	0.5	64	4	32	8	16	0.25	2	2	8
16	Mauremys reevesii	211022CR2	16	64	1	4	128	8	2	0.25	1	32	4	128	1	32	2	2	8	8
8
	Footnote：	Intermediate value	16	64	4	8	64	32	8	0.125	1	32	16	64	4	8	2	4	32	8
